# Supplementary material for: ﻿Replacement names for two species of Orthacanthus Agassiz, 1843 (Chondrichthyes, Xenacanthiformes), and discussion of Giebelodus Whitley, 1940, replacement name for Chilodus Giebel, 1848 (Chondrichthyes, Xenacanthiformes), preoccupied by Chilodus Müller & Troschel, 1844 (Actinopterygii, Characiformes)
Source: Zookeys. 2024 Jan 8;1188:219–26. doi: 10.3897/zookeys.1188.108571 (PMC10790574; doi:10.3897/zookeys.1188.108571)
Supplement: XML Treatment for Orthacanthus gracilis [file zookeys.1188.108571-treatment1.xml]

<!DOCTYPE tp:taxon-treatment
  PUBLIC "-//TaxonX//DTD Taxonomic Treatment Publishing DTD v0 20100105//EN" "tax-treatment-NSO.dtd">
<tp:taxon-treatment xmlns:tp="http://www.plazi.org/taxpub"><tp:treatment-meta><kwd-group><label>Taxon classification</label><kwd>
                <named-content content-type="kingdom">Animalia</named-content>
              </kwd><kwd>
                <named-content content-type="order">Poales</named-content>
              </kwd><kwd>
                <named-content content-type="family">Poaceae</named-content>
              </kwd></kwd-group><mixed-citation publication-type="journal"><person-group><name><surname>Babcock</surname><given-names>Loren E.</given-names></name></person-group><article-title>﻿Replacement names for two species of <italic><tp:taxon-name><tp:taxon-name-part taxon-name-part-type="genus" reg="Orthacanthus">Orthacanthus</tp:taxon-name-part></tp:taxon-name></italic> Agassiz, 1843 (<tp:taxon-name><tp:taxon-name-part taxon-name-part-type="class">Chondrichthyes</tp:taxon-name-part></tp:taxon-name>, <tp:taxon-name><tp:taxon-name-part taxon-name-part-type="order">Xenacanthiformes</tp:taxon-name-part></tp:taxon-name>), and discussion of <italic><tp:taxon-name><tp:taxon-name-part taxon-name-part-type="genus" reg="Giebelodus">Giebelodus</tp:taxon-name-part></tp:taxon-name></italic> Whitley, 1940, replacement name for <italic><tp:taxon-name><tp:taxon-name-part taxon-name-part-type="genus" reg="Chilodus">Chilodus</tp:taxon-name-part></tp:taxon-name></italic> Giebel, 1848 (<tp:taxon-name><tp:taxon-name-part taxon-name-part-type="class">Chondrichthyes</tp:taxon-name-part></tp:taxon-name>, <tp:taxon-name><tp:taxon-name-part taxon-name-part-type="order">Xenacanthiformes</tp:taxon-name-part></tp:taxon-name>), preoccupied by <italic><tp:taxon-name><tp:taxon-name-part taxon-name-part-type="genus" reg="Chilodus">Chilodus</tp:taxon-name-part></tp:taxon-name></italic> Müller &amp; Troschel, 1844 (<tp:taxon-name><tp:taxon-name-part taxon-name-part-type="class">Actinopterygii</tp:taxon-name-part></tp:taxon-name>, <tp:taxon-name><tp:taxon-name-part taxon-name-part-type="order">Characiformes</tp:taxon-name-part></tp:taxon-name>)</article-title><source>Zookeys</source><day>08</day><month>01</month><year>2024</year><volume>1188</volume><fpage>219</fpage><lpage>226</lpage><pub-id pub-id-type="doi">10.3897/zookeys.1188.108571</pub-id></mixed-citation></tp:treatment-meta><tp:nomenclature><label>﻿</label><tp:taxon-name>
              <object-id xmlns:xlink="http://www.w3.org/1999/xlink" content-type="arpha" xlink:type="simple">B0138033-8687-5656-B150-CFD3D9935F9A</object-id>
              <tp:taxon-name-part taxon-name-part-type="genus" reg="Orthacanthus">Orthacanthus</tp:taxon-name-part>
              <tp:taxon-name-part taxon-name-part-type="species" reg="gracilis">gracilis</tp:taxon-name-part>
            </tp:taxon-name><tp:taxon-authority>(Giebel, 1848)</tp:taxon-authority><xref ref-type="fig" rid="F1">Fig. 1A</xref><tp:nomenclature-citation-list><tp:nomenclature-citation><tp:taxon-name>
                  <tp:taxon-name-part taxon-name-part-type="genus" reg="Chilodus">Chilodus</tp:taxon-name-part>
                  <tp:taxon-name-part taxon-name-part-type="species" reg="gracilis">gracilis</tp:taxon-name-part>
                </tp:taxon-name><comment>Giebel, 1848: 352–353.</comment></tp:nomenclature-citation><tp:nomenclature-citation><tp:taxon-name>
                  <tp:taxon-name-part taxon-name-part-type="genus" reg="Chilodus">Chilodus</tp:taxon-name-part>
                  <tp:taxon-name-part taxon-name-part-type="species" reg="gracilis">gracilis</tp:taxon-name-part>
                </tp:taxon-name><comment>: <xref ref-type="bibr" rid="B9">Giebel 1849</xref>: 70, pl. XXIX, fig. 2.</comment></tp:nomenclature-citation><tp:nomenclature-citation><tp:taxon-name>
                  <tp:taxon-name-part taxon-name-part-type="genus" reg="Pleuracanthus">Pleuracanthus</tp:taxon-name-part>
                </tp:taxon-name><comment>sp.: <xref ref-type="bibr" rid="B10">Gocht 1955</xref>: pl. VIII, fig. 5.</comment></tp:nomenclature-citation><tp:nomenclature-citation><tp:taxon-name>
                  <tp:taxon-name-part taxon-name-part-type="genus" reg="Orthacanthus">Orthacanthus</tp:taxon-name-part>
                </tp:taxon-name><comment>-Typ UG: <xref ref-type="bibr" rid="B31">Schneider 1985</xref>: 91–92, fig. 2.</comment></tp:nomenclature-citation><tp:nomenclature-citation><tp:taxon-name>
                  <tp:taxon-name-part taxon-name-part-type="genus" reg="Orthacanthus">Orthacanthus</tp:taxon-name-part>
                  <tp:taxon-name-part taxon-name-part-type="species" reg="carbonarius">carbonarius</tp:taxon-name-part>
                </tp:taxon-name><comment>(Germar, 1844): <xref ref-type="bibr" rid="B32">Schneider 1988</xref>: pl. 1, fig. 4.</comment></tp:nomenclature-citation><tp:nomenclature-citation><tp:taxon-name>
                  <tp:taxon-name-part taxon-name-part-type="genus" reg="Orthacanthus">Orthacanthus</tp:taxon-name-part>
                  <tp:taxon-name-part taxon-name-part-type="species" reg="gracilis">gracilis</tp:taxon-name-part>
                </tp:taxon-name><comment>(Giebel, 1848): <xref ref-type="bibr" rid="B4">Boy and Martens 1991</xref>: figs 1, 8.</comment></tp:nomenclature-citation><tp:nomenclature-citation><tp:taxon-name>
                  <tp:taxon-name-part taxon-name-part-type="genus" reg="Orthacanthus">Orthacanthus</tp:taxon-name-part>
                  <tp:taxon-name-part taxon-name-part-type="species" reg="gracilis">gracilis</tp:taxon-name-part>
                </tp:taxon-name><comment>: <xref ref-type="bibr" rid="B12">Hampe 1994</xref>: 56–63, figs 1–5.</comment></tp:nomenclature-citation><tp:nomenclature-citation><tp:taxon-name>
                  <tp:taxon-name-part taxon-name-part-type="genus" reg="Orthacanthus">Orthacanthus</tp:taxon-name-part>
                  <tp:taxon-name-part taxon-name-part-type="species" reg="gracilis">gracilis</tp:taxon-name-part>
                </tp:taxon-name><comment>: <xref ref-type="bibr" rid="B13">Hampe 2003</xref>: 209–210.</comment></tp:nomenclature-citation></tp:nomenclature-citation-list></tp:nomenclature><tp:treatment-sec sec-type="Holotype" id="SECID0EPWAE"><title>Holotype.</title><p>Tooth; Geiseltalmuseum Halle, GTM 1095, previously illustrated by <xref ref-type="bibr" rid="B9">Giebel (1849</xref>: pl. XXIX, fig. 2) and <xref ref-type="bibr" rid="B12">Hampe (1994</xref>: Fig. <xref ref-type="fig" rid="F1">1a–c</xref>).</p></tp:treatment-sec><tp:treatment-sec sec-type="type locality" id="SECID0EBXAE"><title>Type locality.</title><p>Slate of the Wettin-Schichten (Carboniferous) from Wettin, north of Halle, Saale area, Saxony-Anhalt, Germany.</p></tp:treatment-sec><tp:treatment-sec sec-type="remarks" id="SECID0EGXAE"><title>Remarks.</title><p>The basionym <italic><tp:taxon-name><tp:taxon-name-part taxon-name-part-type="genus" reg="Chilodus">Chilodus</tp:taxon-name-part><tp:taxon-name-part taxon-name-part-type="species" reg="gracilis">gracilis</tp:taxon-name-part></tp:taxon-name></italic> Giebel, 1848 is designated herein as the type species of <italic><tp:taxon-name><tp:taxon-name-part taxon-name-part-type="genus" reg="Chilodus">Chilodus</tp:taxon-name-part></tp:taxon-name></italic> Giebel, 1848. <xref ref-type="bibr" rid="B34">Whitley (1940</xref>: 243) proposed <italic><tp:taxon-name><tp:taxon-name-part taxon-name-part-type="genus" reg="Giebelodus">Giebelodus</tp:taxon-name-part></tp:taxon-name></italic> as a replacement name for <italic><tp:taxon-name><tp:taxon-name-part taxon-name-part-type="genus" reg="Chilodus">Chilodus</tp:taxon-name-part></tp:taxon-name></italic> Giebel, 1848 (preoccupied by <italic><tp:taxon-name><tp:taxon-name-part taxon-name-part-type="genus" reg="Chilodus">Chilodus</tp:taxon-name-part></tp:taxon-name></italic> Müller &amp; Troschel, 1844), and <italic><tp:taxon-name><tp:taxon-name-part taxon-name-part-type="genus" reg="Chilodus">C.</tp:taxon-name-part><tp:taxon-name-part taxon-name-part-type="species" reg="gracilis">gracilis</tp:taxon-name-part></tp:taxon-name></italic> Giebel, 1848 is thus the type species of <italic><tp:taxon-name><tp:taxon-name-part taxon-name-part-type="genus" reg="Giebelodus">Giebelodus</tp:taxon-name-part></tp:taxon-name></italic>. Following <xref ref-type="bibr" rid="B4">Boy and Martens (1991)</xref> and <xref ref-type="bibr" rid="B12">Hampe (1994</xref>, <xref ref-type="bibr" rid="B13">2003</xref>), <italic><tp:taxon-name><tp:taxon-name-part taxon-name-part-type="genus" reg="Giebelodus">Giebelodus</tp:taxon-name-part><tp:taxon-name-part taxon-name-part-type="species" reg="gracilis">gracilis</tp:taxon-name-part></tp:taxon-name></italic> (Giebel, 1848), which is known only from teeth, is referred to the genus <italic><tp:taxon-name><tp:taxon-name-part taxon-name-part-type="genus" reg="Orthacanthus">Orthacanthus</tp:taxon-name-part></tp:taxon-name></italic> Agassiz, 1843.</p></tp:treatment-sec><tp:treatment-sec><!--Section generated to contain objects referenced in tp:taxon-treatment.--><fig id="F1" position="float" orientation="portrait"><object-id xmlns:xlink="http://www.w3.org/1999/xlink" content-type="doi" xlink:type="simple">10.3897/zookeys.1188.108571.figure1</object-id><object-id xmlns:xlink="http://www.w3.org/1999/xlink" content-type="arpha" xlink:type="simple">3D5E0FF1-58A2-5786-81AB-6313B44BD321</object-id><label>Figure 1.</label><caption><p>Original 19<sup>th</sup> century figures of Carboniferous-age xenacanthiform shark fossils from Saxony-Anhalt, Germany, and Ohio, USA <bold>A</bold><italic><tp:taxon-name><tp:taxon-name-part taxon-name-part-type="genus" reg="Orthacanthus">Orthacanthus</tp:taxon-name-part><tp:taxon-name-part taxon-name-part-type="species" reg="gracilis">gracilis</tp:taxon-name-part></tp:taxon-name></italic> (Giebel, 1848), tooth, holotype (Geiseltalmuseum Halle, GTM 1095), two views; reproduced from <xref ref-type="bibr" rid="B9">Giebel (1849</xref>: pl. XXIX, fig. 2a, b), 7.7 mm long. Wettin-Schichten, Wettin/Saalegebiet, Saxony-Anhalt, Germany <bold>B</bold><italic><tp:taxon-name><tp:taxon-name-part taxon-name-part-type="genus" reg="Orthacanthus">Orthacanthus</tp:taxon-name-part><tp:taxon-name-part taxon-name-part-type="species" reg="lintonensis">lintonensis</tp:taxon-name-part></tp:taxon-name></italic> nom. nov., replacement name for <italic><tp:taxon-name><tp:taxon-name-part taxon-name-part-type="genus" reg="Diplodus">Diplodus</tp:taxon-name-part><tp:taxon-name-part taxon-name-part-type="species" reg="gracilis">gracilis</tp:taxon-name-part></tp:taxon-name></italic> Newberry, 1857a, two teeth, syntypes (repository unknown); reproduced from <xref ref-type="bibr" rid="B27">Newberry (1875a</xref>: pl. LVIII, figs. 3, 3a), ca 5 and 13 mm long. Upper Freeport Coal, Allegheny Group, Diamond Coal Mine, Linton, Ohio, USA <bold>C</bold><italic><tp:taxon-name><tp:taxon-name-part taxon-name-part-type="genus" reg="Orthacanthus">Orthacanthus</tp:taxon-name-part><tp:taxon-name-part taxon-name-part-type="species" reg="adamas">adamas</tp:taxon-name-part></tp:taxon-name></italic> nom. nov., replacement name for <italic><tp:taxon-name><tp:taxon-name-part taxon-name-part-type="genus" reg="Orthacanthus">Orthacanthus</tp:taxon-name-part><tp:taxon-name-part taxon-name-part-type="species" reg="gracilis">gracilis</tp:taxon-name-part></tp:taxon-name></italic> Newberry, 1875a, dorsal spine, illustration is a composite based on syntypes (Orton Geological Museum, OSU 4467A, 4467B); reproduced from <xref ref-type="bibr" rid="B27">Newberry (1875a</xref>, pl. LIX, fig. 7), ca 71 mm long. Upper Freeport Coal, Allegheny Group, Diamond Coal Mine, Linton, Ohio, USA <bold>D</bold><italic><tp:taxon-name><tp:taxon-name-part taxon-name-part-type="genus" reg="Orthacanthus">Orthacanthus</tp:taxon-name-part><tp:taxon-name-part taxon-name-part-type="species" reg="carbonarius">carbonarius</tp:taxon-name-part></tp:taxon-name></italic> (Germar, 1844), two teeth, syntypes (repository unknown) of <italic><tp:taxon-name><tp:taxon-name-part taxon-name-part-type="genus" reg="Chilodus">Chilodus</tp:taxon-name-part><tp:taxon-name-part taxon-name-part-type="species" reg="tuberosus">tuberosus</tp:taxon-name-part></tp:taxon-name></italic> Giebel, 1848; reproduction of <xref ref-type="bibr" rid="B9">Giebel (1849</xref>: pl. XXIX, figs. 1, 1a, 1b as), length unknown. Wettin-Löbejun, Saxony-Anhalt, Germany <bold>E</bold><italic><tp:taxon-name><tp:taxon-name-part taxon-name-part-type="genus" reg="Orthacanthus">Orthacanthus</tp:taxon-name-part><tp:taxon-name-part taxon-name-part-type="species" reg="carbonarius">carbonarius</tp:taxon-name-part></tp:taxon-name></italic> (Germar, 1844), tooth, syntype (repository unknown) of <italic><tp:taxon-name><tp:taxon-name-part taxon-name-part-type="genus" reg="Lamna">Lamna</tp:taxon-name-part><tp:taxon-name-part taxon-name-part-type="species" reg="carbonaria">carbonaria</tp:taxon-name-part></tp:taxon-name></italic> Germar, 1844; reproduced from <xref ref-type="bibr" rid="B7">Germar (1844</xref>: pl. 1, fig. 1), ca 20 mm long. Presumably from Saxony-Anhalt, Germany.</p></caption><graphic xmlns:xlink="http://www.w3.org/1999/xlink" xlink:href="zookeys-1188-219_article-108571__-g001.jpg" position="float" orientation="portrait" xlink:type="simple" id="oo_963874.jpg"><uri content-type="original_file" xlink:type="simple">https://binary.pensoft.net/fig/963874</uri></graphic></fig></tp:treatment-sec><ref-list><ref id="B9"><mixed-citation xmlns:xlink="http://www.w3.org/1999/xlink" xlink:type="simple"><person-group><name name-style="western"><surname>Giebel</surname><given-names>CG</given-names></name></person-group> (<year>1849</year>) <article-title>Fischüberreste [Piscium reliquiae].</article-title> In: <person-group><name name-style="western"><surname>Germar</surname><given-names>EF</given-names></name></person-group> (<role>Ed.</role>) <issue-title>Die Versteinerungen des Steinkohlengebirges von Wettin und Löbejün im Saalkreise [Petrificata Stratorum Lithanthracum Wettini et Lobejuni in Circulo Salae.</issue-title><source>] Heft [Fasciculus]</source><volume>6</volume>: <fpage>69</fpage>–<lpage>79</lpage>. C.A. Schwetschke und Sohn, Halle.</mixed-citation></ref><ref id="B27"><mixed-citation xmlns:xlink="http://www.w3.org/1999/xlink" xlink:type="simple"><person-group><name name-style="western"><surname>Newberry</surname><given-names>JS</given-names></name></person-group> (<year>1875a</year>) Descriptions of fossil fishes. Report of the Geological Survey of Ohio. Volume II. Geology and Palaeontology. Part II. Palaeontology, 1–64.</mixed-citation></ref><ref id="B7"><mixed-citation xmlns:xlink="http://www.w3.org/1999/xlink" xlink:type="simple"><person-group><name name-style="western"><surname>Germar</surname><given-names>EF</given-names></name></person-group> (<year>1844</year>) <article-title>Fischüberreste [Piscium reliquiae] In Germar EF Die Versteinerungen des Steinkohlengebirges von Wettin und Löbejün im Saalkreise.</article-title><source>Heft [Fasciculus]</source><volume>1</volume>: <fpage>1</fpage>–<lpage>3</lpage>. [Petrificata Stratorum Lithanthracum Wettini et Lobejuni in Circulo Salae.] [C.A. Schwetschke und Sohn, Halle.] <ext-link xlink:href="10.5962/bhl.title.169070" ext-link-type="doi" xlink:type="simple">https://doi.org/10.5962/bhl.title.169070</ext-link></mixed-citation></ref><ref id="B10"><mixed-citation xmlns:xlink="http://www.w3.org/1999/xlink" xlink:type="simple"><person-group><name name-style="western"><surname>Gocht</surname><given-names>H</given-names></name></person-group> (<year>1955</year>) <article-title>Acanthodierstacheln und andere Fischreste im Unteren Rotliegenden bei Manebach.</article-title><source>Hallesches Jahrbuch für mitteldeutsche Erdgeschichte</source><volume>2</volume>: <fpage>110</fpage>–<lpage>111</lpage>.</mixed-citation></ref><ref id="B31"><mixed-citation xmlns:xlink="http://www.w3.org/1999/xlink" xlink:type="simple"><person-group><name name-style="western"><surname>Schneider</surname><given-names>J</given-names></name></person-group> (<year>1985</year>) <article-title>Elasmobranchier-Zahntypen (<tp:taxon-name><tp:taxon-name-part taxon-name-part-type="class">Pisces</tp:taxon-name-part></tp:taxon-name>, <tp:taxon-name><tp:taxon-name-part taxon-name-part-type="class">Chondrichthyes</tp:taxon-name-part></tp:taxon-name>) und ihre stratigraphische Verbreitung im Karbon und Perm der Saale-Senke (DDR).</article-title><source>Freiberger Forschungshefte C</source><volume>400</volume>: <fpage>90</fpage>–<lpage>100</lpage>.</mixed-citation></ref><ref id="B32"><mixed-citation xmlns:xlink="http://www.w3.org/1999/xlink" xlink:type="simple"><person-group><name name-style="western"><surname>Schneider</surname><given-names>J</given-names></name></person-group> (<year>1988</year>) <article-title>Grundlagen der Morphogenie, Taxonomie und Biostratigraphie isolierter Xenacanthodier-Zähne (<tp:taxon-name><tp:taxon-name-part taxon-name-part-type="subclass">Elasmobranchii</tp:taxon-name-part></tp:taxon-name>).</article-title><source>Freiberger Forschungshefte C</source><volume>419</volume>: <fpage>71</fpage>–<lpage>80</lpage>.</mixed-citation></ref><ref id="B4"><mixed-citation xmlns:xlink="http://www.w3.org/1999/xlink" xlink:type="simple"><person-group><name name-style="western"><surname>Boy</surname><given-names>JA</given-names></name><name name-style="western"><surname>Martens</surname><given-names>T</given-names></name></person-group> (<year>1991</year>) <article-title>Zur Problematik chronostratigraphischer Korrelationen im mitteleuropäischen Rotliegend (?oberstes Karbon – Perm).</article-title><source>Newsletters on Stratigraphy</source><volume>25</volume>(<issue>3</issue>): <fpage>163</fpage>–<lpage>192</lpage>. <ext-link xlink:href="10.1127/nos/25/1991/163" ext-link-type="doi" xlink:type="simple">https://doi.org/10.1127/nos/25/1991/163</ext-link></mixed-citation></ref><ref id="B12"><mixed-citation xmlns:xlink="http://www.w3.org/1999/xlink" xlink:type="simple"><person-group><name name-style="western"><surname>Hampe</surname><given-names>O</given-names></name></person-group> (<year>1994</year>) <article-title>Neue Erkenntnisse zur permokarbonischen Xenacanthiden-Fauna (<tp:taxon-name><tp:taxon-name-part taxon-name-part-type="class">Chondrichthyes</tp:taxon-name-part></tp:taxon-name>: <tp:taxon-name><tp:taxon-name-part taxon-name-part-type="subclass">Elasmobranchii</tp:taxon-name-part></tp:taxon-name>) und deren Verbreitung im südwestdeutschen Saar-Nahe-Becken. Neues Jahrbuch für Geologie und Paläontologie.</article-title><source>Abhandlungen</source><volume>192</volume>(<issue>1</issue>): <fpage>53</fpage>–<lpage>87</lpage>.</mixed-citation></ref><ref id="B13"><mixed-citation xmlns:xlink="http://www.w3.org/1999/xlink" xlink:type="simple"><person-group><name name-style="western"><surname>Hampe</surname><given-names>O</given-names></name></person-group> (<year>2003</year>) <article-title>Revision of the Xenacanthida (<tp:taxon-name><tp:taxon-name-part taxon-name-part-type="class">Chondrichthyes</tp:taxon-name-part></tp:taxon-name>: <tp:taxon-name><tp:taxon-name-part taxon-name-part-type="subclass">Elasmobranchii</tp:taxon-name-part></tp:taxon-name>) from the Carboniferous of the British Isles. Transactions of the Royal Society of Edinburgh.</article-title><source>Earth Sciences</source><volume>93</volume>(<issue>3</issue>): <fpage>191</fpage>–<lpage>237</lpage>. <ext-link xlink:href="10.1017/S0263593300000419" ext-link-type="doi" xlink:type="simple">https://doi.org/10.1017/S0263593300000419</ext-link></mixed-citation></ref><ref id="B34"><mixed-citation xmlns:xlink="http://www.w3.org/1999/xlink" xlink:type="simple"><person-group><name name-style="western"><surname>Whitley</surname><given-names>G</given-names></name></person-group> (<year>1940</year>) <article-title>The Nomenclator Zoologicus and some new fish names.</article-title><source>The Australian Naturalist</source><volume>10</volume>(<issue>7</issue>): <fpage>241</fpage>–<lpage>243</lpage>.</mixed-citation></ref></ref-list></tp:taxon-treatment>
