# Supplementary material for: ﻿Replacement names for two species of Orthacanthus Agassiz, 1843 (Chondrichthyes, Xenacanthiformes), and discussion of Giebelodus Whitley, 1940, replacement name for Chilodus Giebel, 1848 (Chondrichthyes, Xenacanthiformes), preoccupied by Chilodus Müller & Troschel, 1844 (Actinopterygii, Characiformes)
Source: Zookeys. 2024 Jan 8;1188:219–26. doi: 10.3897/zookeys.1188.108571 (PMC10790574; doi:10.3897/zookeys.1188.108571)
Supplement: XML Treatment for Orthacanthus lintonensis [file zookeys.1188.108571-treatment2.xml]

<!DOCTYPE tp:taxon-treatment
  PUBLIC "-//TaxonX//DTD Taxonomic Treatment Publishing DTD v0 20100105//EN" "tax-treatment-NSO.dtd">
<tp:taxon-treatment xmlns:tp="http://www.plazi.org/taxpub"><tp:treatment-meta><kwd-group><label>Taxon classification</label><kwd>
                <named-content content-type="kingdom">Animalia</named-content>
              </kwd><kwd>
                <named-content content-type="order">Poales</named-content>
              </kwd><kwd>
                <named-content content-type="family">Poaceae</named-content>
              </kwd></kwd-group><mixed-citation publication-type="journal"><person-group><name><surname>Babcock</surname><given-names>Loren E.</given-names></name></person-group><article-title>﻿Replacement names for two species of <italic><tp:taxon-name><tp:taxon-name-part taxon-name-part-type="genus" reg="Orthacanthus">Orthacanthus</tp:taxon-name-part></tp:taxon-name></italic> Agassiz, 1843 (<tp:taxon-name><tp:taxon-name-part taxon-name-part-type="class">Chondrichthyes</tp:taxon-name-part></tp:taxon-name>, <tp:taxon-name><tp:taxon-name-part taxon-name-part-type="order">Xenacanthiformes</tp:taxon-name-part></tp:taxon-name>), and discussion of <italic><tp:taxon-name><tp:taxon-name-part taxon-name-part-type="genus" reg="Giebelodus">Giebelodus</tp:taxon-name-part></tp:taxon-name></italic> Whitley, 1940, replacement name for <italic><tp:taxon-name><tp:taxon-name-part taxon-name-part-type="genus" reg="Chilodus">Chilodus</tp:taxon-name-part></tp:taxon-name></italic> Giebel, 1848 (<tp:taxon-name><tp:taxon-name-part taxon-name-part-type="class">Chondrichthyes</tp:taxon-name-part></tp:taxon-name>, <tp:taxon-name><tp:taxon-name-part taxon-name-part-type="order">Xenacanthiformes</tp:taxon-name-part></tp:taxon-name>), preoccupied by <italic><tp:taxon-name><tp:taxon-name-part taxon-name-part-type="genus" reg="Chilodus">Chilodus</tp:taxon-name-part></tp:taxon-name></italic> Müller &amp; Troschel, 1844 (<tp:taxon-name><tp:taxon-name-part taxon-name-part-type="class">Actinopterygii</tp:taxon-name-part></tp:taxon-name>, <tp:taxon-name><tp:taxon-name-part taxon-name-part-type="order">Characiformes</tp:taxon-name-part></tp:taxon-name>)</article-title><source>Zookeys</source><day>08</day><month>01</month><year>2024</year><volume>1188</volume><fpage>219</fpage><lpage>226</lpage><pub-id pub-id-type="doi">10.3897/zookeys.1188.108571</pub-id></mixed-citation></tp:treatment-meta><tp:nomenclature><label>﻿</label><tp:taxon-name>
              <object-id xmlns:xlink="http://www.w3.org/1999/xlink" content-type="arpha" xlink:type="simple">3E7079C0-A0BB-5C5F-86A1-85D69F2D520E</object-id>
              <tp:taxon-name-part taxon-name-part-type="genus" reg="Orthacanthus">Orthacanthus</tp:taxon-name-part>
              <tp:taxon-name-part taxon-name-part-type="species" reg="lintonensis">lintonensis</tp:taxon-name-part>
            </tp:taxon-name><tp:taxon-status xmlns:xlink="http://www.w3.org/1999/xlink" xlink:type="simple">nom. nov.</tp:taxon-status><xref ref-type="fig" rid="F1">Fig. 1B</xref><tp:nomenclature-citation-list><tp:nomenclature-citation><tp:taxon-name>
                  <tp:taxon-name-part taxon-name-part-type="genus" reg="Diplodus">Diplodus</tp:taxon-name-part>
                  <tp:taxon-name-part taxon-name-part-type="species" reg="gracilis">gracilis</tp:taxon-name-part>
                </tp:taxon-name><comment>Newberry, 1857: 99.</comment></tp:nomenclature-citation><tp:nomenclature-citation><tp:taxon-name>
                  <tp:taxon-name-part taxon-name-part-type="genus" reg="Diplodus">Diplodus</tp:taxon-name-part>
                  <tp:taxon-name-part taxon-name-part-type="species" reg="gracilis">gracilis</tp:taxon-name-part>
                </tp:taxon-name><comment>: <xref ref-type="bibr" rid="B25">Newberry 1873</xref>: 334–336.</comment></tp:nomenclature-citation><tp:nomenclature-citation><tp:taxon-name>
                  <tp:taxon-name-part taxon-name-part-type="genus" reg="Diplodus">Diplodus</tp:taxon-name-part>
                  <tp:taxon-name-part taxon-name-part-type="species" reg="gracilis">gracilis</tp:taxon-name-part>
                </tp:taxon-name><comment>: <xref ref-type="bibr" rid="B26">Newberry 1874</xref>: 330–331.</comment></tp:nomenclature-citation><tp:nomenclature-citation><tp:taxon-name>
                  <tp:taxon-name-part taxon-name-part-type="genus" reg="Diplodus">Diplodus</tp:taxon-name-part>
                  <tp:taxon-name-part taxon-name-part-type="species" reg="gracilis">gracilis</tp:taxon-name-part>
                </tp:taxon-name><comment>: <xref ref-type="bibr" rid="B27">Newberry 1875a</xref>: 45, pl. LVIII, figs 3, 3a.</comment></tp:nomenclature-citation><tp:nomenclature-citation><tp:taxon-name>
                  <tp:taxon-name-part taxon-name-part-type="genus" reg="Diplodus">Diplodus</tp:taxon-name-part>
                  <tp:taxon-name-part taxon-name-part-type="species" reg="gracilis">gracilis</tp:taxon-name-part>
                </tp:taxon-name><comment>: <xref ref-type="bibr" rid="B28">Newberry 1875b</xref>: 45, pl. LVIII, figs 3, 3a.</comment></tp:nomenclature-citation><tp:nomenclature-citation><tp:taxon-name>
                  <tp:taxon-name-part taxon-name-part-type="genus" reg="Xenacanthus">Xenacanthus</tp:taxon-name-part>
                  <tp:taxon-name-part taxon-name-part-type="species" reg="gracilis">gracilis</tp:taxon-name-part>
                </tp:taxon-name><comment>(Newberry, 1857): <xref ref-type="bibr" rid="B29">Olson 1946</xref>: 290–291.</comment></tp:nomenclature-citation><tp:nomenclature-citation><tp:taxon-name>
                  <tp:taxon-name-part taxon-name-part-type="genus" reg="Xenacanthus">Xenacanthus</tp:taxon-name-part>
                  <tp:taxon-name-part taxon-name-part-type="species" reg="compressus">compressus</tp:taxon-name-part>
                </tp:taxon-name><comment>(Newberry, 1857): <xref ref-type="bibr" rid="B17">Hotton 1952</xref>: 496, 499.</comment></tp:nomenclature-citation><tp:nomenclature-citation><tp:taxon-name>
                  <tp:taxon-name-part taxon-name-part-type="genus" reg="Orthacanthus">Orthacanthus</tp:taxon-name-part>
                  <tp:taxon-name-part taxon-name-part-type="species" reg="compressus">compressus</tp:taxon-name-part>
                </tp:taxon-name><comment>(Newberry, 1857): <xref ref-type="bibr" rid="B16">Hook and Baird 1986</xref>: table 2.</comment></tp:nomenclature-citation><tp:nomenclature-citation><tp:taxon-name>
                  <tp:taxon-name-part taxon-name-part-type="genus" reg="Orthacanthus">Orthacanthus</tp:taxon-name-part>
                  <tp:taxon-name-part taxon-name-part-type="species" reg="gracilis">gracilis</tp:taxon-name-part>
                </tp:taxon-name><comment>(Newberry, 1857): <xref ref-type="bibr" rid="B11">Hampe 1988</xref>: 292.</comment></tp:nomenclature-citation><tp:nomenclature-citation><tp:taxon-name>
                  <tp:taxon-name-part taxon-name-part-type="genus" reg="Orthacanthus">Orthacanthus</tp:taxon-name-part>
                  <tp:taxon-name-part taxon-name-part-type="species" reg="compressus">compressus</tp:taxon-name-part>
                </tp:taxon-name><comment>: Hook and Baird 1988: table 1.</comment></tp:nomenclature-citation><tp:nomenclature-citation><tp:taxon-name>
                  <tp:taxon-name-part taxon-name-part-type="genus" reg="Orthacanthus">Orthacanthus</tp:taxon-name-part>
                  <tp:taxon-name-part taxon-name-part-type="species" reg="gracilis">gracilis</tp:taxon-name-part>
                </tp:taxon-name><comment>: <xref ref-type="bibr" rid="B12">Hampe 1994</xref>: 63.</comment></tp:nomenclature-citation><tp:nomenclature-citation><tp:taxon-name>
                  <tp:taxon-name-part taxon-name-part-type="genus" reg="Orthacanthus">Orthacanthus</tp:taxon-name-part>
                  <tp:taxon-name-part taxon-name-part-type="species" reg="compressus">compressus</tp:taxon-name-part>
                </tp:taxon-name><comment>: <xref ref-type="bibr" rid="B21">Johnson 1999</xref>: 243–245.</comment></tp:nomenclature-citation><tp:nomenclature-citation><tp:taxon-name>
                  <tp:taxon-name-part taxon-name-part-type="genus" reg="Orthacanthus">Orthacanthus</tp:taxon-name-part>
                  <tp:taxon-name-part taxon-name-part-type="species" reg="gracilis">gracilis</tp:taxon-name-part>
                </tp:taxon-name><comment>: <xref ref-type="bibr" rid="B13">Hampe 2003</xref>: 209–210.</comment></tp:nomenclature-citation></tp:nomenclature-citation-list></tp:nomenclature><tp:treatment-sec sec-type="Syntypes" id="SECID0EFCAG"><title>Syntypes.</title><p>Teeth, repository unknown, previously illustrated by <xref ref-type="bibr" rid="B27">Newberry (1875a</xref>: 45, pl. LVIII, figs 3, 3a; 1875b:45, pl. LVIII, figs 3, 3a).</p></tp:treatment-sec><tp:treatment-sec sec-type="type locality" id="SECID0EPCAG"><title>Type locality.</title><p>Upper Freeport Coal (Carboniferous), from the Diamond Coal Mine, Linton, Jefferson County, Ohio, USA.</p></tp:treatment-sec><tp:treatment-sec sec-type="etymology" id="SECID0EUCAG"><title>Etymology.</title><p>The species refers to Linton, Ohio, the type locality.</p></tp:treatment-sec><tp:treatment-sec sec-type="remarks" id="SECID0EZCAG"><title>Remarks.</title><p>The new species-group name <italic><tp:taxon-name><tp:taxon-name-part taxon-name-part-type="genus" reg="Orthacanthus">Orthacanthus</tp:taxon-name-part><tp:taxon-name-part taxon-name-part-type="species" reg="lintonensis">lintonensis</tp:taxon-name-part></tp:taxon-name></italic> nom. nov. replaces <italic><tp:taxon-name><tp:taxon-name-part taxon-name-part-type="genus" reg="Diplodus">Diplodus</tp:taxon-name-part><tp:taxon-name-part taxon-name-part-type="species" reg="gracilis">gracilis</tp:taxon-name-part></tp:taxon-name></italic> Newberry, 1857, which after recombination as <italic><tp:taxon-name><tp:taxon-name-part taxon-name-part-type="genus" reg="Orthacanthus">Orthacanthus</tp:taxon-name-part><tp:taxon-name-part taxon-name-part-type="species" reg="gracilis">gracilis</tp:taxon-name-part></tp:taxon-name></italic> (Newberry, 1857) is a junior secondary homonym of <italic><tp:taxon-name><tp:taxon-name-part taxon-name-part-type="genus" reg="Orthacanthus">Orthacanthus</tp:taxon-name-part><tp:taxon-name-part taxon-name-part-type="species" reg="gracilis">gracilis</tp:taxon-name-part></tp:taxon-name></italic> (Giebel, 1848).</p><p>Detailed study of xenacanthiform materials from the Linton Lagerstätte is needed, and the type specimens need to be re-examined. Much of the systematic work on fish taxa described from Linton after 1900 has involved non-type specimens. Indeed, most published illustrations of Linton fish types are line-art drawings (e.g. <xref ref-type="bibr" rid="B25">Newberry 1873</xref>, <xref ref-type="bibr" rid="B26">1874</xref>, <xref ref-type="bibr" rid="B27">1875a</xref>, <xref ref-type="bibr" rid="B28">1875b</xref>; herein, Fig. <xref ref-type="fig" rid="F1">1B, C</xref>), often with generous “restoration;” few of the types, even the ones whose repositories are known, have been photographically illustrated. Pending restudy of the type specimens of xenacanthiform sharks from the Linton Lagerstätte, <italic><tp:taxon-name><tp:taxon-name-part taxon-name-part-type="genus" reg="Orthacanthus">O.</tp:taxon-name-part><tp:taxon-name-part taxon-name-part-type="species" reg="lintonensis">lintonensis</tp:taxon-name-part></tp:taxon-name></italic> nom. nov. is proposed here as an available name that can compete in priority with other names, not as a junior synonym of any other species (compare <xref ref-type="bibr" rid="B17">Hotton 1952</xref>; <xref ref-type="bibr" rid="B16">Hook and Baird 1986</xref>; <xref ref-type="bibr" rid="B21">Johnson 1999</xref>).</p></tp:treatment-sec><tp:treatment-sec><!--Section generated to contain objects referenced in tp:taxon-treatment.--><fig id="F1" position="float" orientation="portrait"><object-id xmlns:xlink="http://www.w3.org/1999/xlink" content-type="doi" xlink:type="simple">10.3897/zookeys.1188.108571.figure1</object-id><object-id xmlns:xlink="http://www.w3.org/1999/xlink" content-type="arpha" xlink:type="simple">3D5E0FF1-58A2-5786-81AB-6313B44BD321</object-id><label>Figure 1.</label><caption><p>Original 19<sup>th</sup> century figures of Carboniferous-age xenacanthiform shark fossils from Saxony-Anhalt, Germany, and Ohio, USA <bold>A</bold><italic><tp:taxon-name><tp:taxon-name-part taxon-name-part-type="genus" reg="Orthacanthus">Orthacanthus</tp:taxon-name-part><tp:taxon-name-part taxon-name-part-type="species" reg="gracilis">gracilis</tp:taxon-name-part></tp:taxon-name></italic> (Giebel, 1848), tooth, holotype (Geiseltalmuseum Halle, GTM 1095), two views; reproduced from <xref ref-type="bibr" rid="B9">Giebel (1849</xref>: pl. XXIX, fig. 2a, b), 7.7 mm long. Wettin-Schichten, Wettin/Saalegebiet, Saxony-Anhalt, Germany <bold>B</bold><italic><tp:taxon-name><tp:taxon-name-part taxon-name-part-type="genus" reg="Orthacanthus">Orthacanthus</tp:taxon-name-part><tp:taxon-name-part taxon-name-part-type="species" reg="lintonensis">lintonensis</tp:taxon-name-part></tp:taxon-name></italic> nom. nov., replacement name for <italic><tp:taxon-name><tp:taxon-name-part taxon-name-part-type="genus" reg="Diplodus">Diplodus</tp:taxon-name-part><tp:taxon-name-part taxon-name-part-type="species" reg="gracilis">gracilis</tp:taxon-name-part></tp:taxon-name></italic> Newberry, 1857a, two teeth, syntypes (repository unknown); reproduced from <xref ref-type="bibr" rid="B27">Newberry (1875a</xref>: pl. LVIII, figs. 3, 3a), ca 5 and 13 mm long. Upper Freeport Coal, Allegheny Group, Diamond Coal Mine, Linton, Ohio, USA <bold>C</bold><italic><tp:taxon-name><tp:taxon-name-part taxon-name-part-type="genus" reg="Orthacanthus">Orthacanthus</tp:taxon-name-part><tp:taxon-name-part taxon-name-part-type="species" reg="adamas">adamas</tp:taxon-name-part></tp:taxon-name></italic> nom. nov., replacement name for <italic><tp:taxon-name><tp:taxon-name-part taxon-name-part-type="genus" reg="Orthacanthus">Orthacanthus</tp:taxon-name-part><tp:taxon-name-part taxon-name-part-type="species" reg="gracilis">gracilis</tp:taxon-name-part></tp:taxon-name></italic> Newberry, 1875a, dorsal spine, illustration is a composite based on syntypes (Orton Geological Museum, OSU 4467A, 4467B); reproduced from <xref ref-type="bibr" rid="B27">Newberry (1875a</xref>, pl. LIX, fig. 7), ca 71 mm long. Upper Freeport Coal, Allegheny Group, Diamond Coal Mine, Linton, Ohio, USA <bold>D</bold><italic><tp:taxon-name><tp:taxon-name-part taxon-name-part-type="genus" reg="Orthacanthus">Orthacanthus</tp:taxon-name-part><tp:taxon-name-part taxon-name-part-type="species" reg="carbonarius">carbonarius</tp:taxon-name-part></tp:taxon-name></italic> (Germar, 1844), two teeth, syntypes (repository unknown) of <italic><tp:taxon-name><tp:taxon-name-part taxon-name-part-type="genus" reg="Chilodus">Chilodus</tp:taxon-name-part><tp:taxon-name-part taxon-name-part-type="species" reg="tuberosus">tuberosus</tp:taxon-name-part></tp:taxon-name></italic> Giebel, 1848; reproduction of <xref ref-type="bibr" rid="B9">Giebel (1849</xref>: pl. XXIX, figs. 1, 1a, 1b as), length unknown. Wettin-Löbejun, Saxony-Anhalt, Germany <bold>E</bold><italic><tp:taxon-name><tp:taxon-name-part taxon-name-part-type="genus" reg="Orthacanthus">Orthacanthus</tp:taxon-name-part><tp:taxon-name-part taxon-name-part-type="species" reg="carbonarius">carbonarius</tp:taxon-name-part></tp:taxon-name></italic> (Germar, 1844), tooth, syntype (repository unknown) of <italic><tp:taxon-name><tp:taxon-name-part taxon-name-part-type="genus" reg="Lamna">Lamna</tp:taxon-name-part><tp:taxon-name-part taxon-name-part-type="species" reg="carbonaria">carbonaria</tp:taxon-name-part></tp:taxon-name></italic> Germar, 1844; reproduced from <xref ref-type="bibr" rid="B7">Germar (1844</xref>: pl. 1, fig. 1), ca 20 mm long. Presumably from Saxony-Anhalt, Germany.</p></caption><graphic xmlns:xlink="http://www.w3.org/1999/xlink" xlink:href="zookeys-1188-219_article-108571__-g001.jpg" position="float" orientation="portrait" xlink:type="simple" id="oo_963874.jpg"><uri content-type="original_file" xlink:type="simple">https://binary.pensoft.net/fig/963874</uri></graphic></fig></tp:treatment-sec><ref-list><ref id="B9"><mixed-citation xmlns:xlink="http://www.w3.org/1999/xlink" xlink:type="simple"><person-group><name name-style="western"><surname>Giebel</surname><given-names>CG</given-names></name></person-group> (<year>1849</year>) <article-title>Fischüberreste [Piscium reliquiae].</article-title> In: <person-group><name name-style="western"><surname>Germar</surname><given-names>EF</given-names></name></person-group> (<role>Ed.</role>) <issue-title>Die Versteinerungen des Steinkohlengebirges von Wettin und Löbejün im Saalkreise [Petrificata Stratorum Lithanthracum Wettini et Lobejuni in Circulo Salae.</issue-title><source>] Heft [Fasciculus]</source><volume>6</volume>: <fpage>69</fpage>–<lpage>79</lpage>. C.A. Schwetschke und Sohn, Halle.</mixed-citation></ref><ref id="B27"><mixed-citation xmlns:xlink="http://www.w3.org/1999/xlink" xlink:type="simple"><person-group><name name-style="western"><surname>Newberry</surname><given-names>JS</given-names></name></person-group> (<year>1875a</year>) Descriptions of fossil fishes. Report of the Geological Survey of Ohio. Volume II. Geology and Palaeontology. Part II. Palaeontology, 1–64.</mixed-citation></ref><ref id="B7"><mixed-citation xmlns:xlink="http://www.w3.org/1999/xlink" xlink:type="simple"><person-group><name name-style="western"><surname>Germar</surname><given-names>EF</given-names></name></person-group> (<year>1844</year>) <article-title>Fischüberreste [Piscium reliquiae] In Germar EF Die Versteinerungen des Steinkohlengebirges von Wettin und Löbejün im Saalkreise.</article-title><source>Heft [Fasciculus]</source><volume>1</volume>: <fpage>1</fpage>–<lpage>3</lpage>. [Petrificata Stratorum Lithanthracum Wettini et Lobejuni in Circulo Salae.] [C.A. Schwetschke und Sohn, Halle.] <ext-link xlink:href="10.5962/bhl.title.169070" ext-link-type="doi" xlink:type="simple">https://doi.org/10.5962/bhl.title.169070</ext-link></mixed-citation></ref><ref id="B25"><mixed-citation xmlns:xlink="http://www.w3.org/1999/xlink" xlink:type="simple"><person-group><name name-style="western"><surname>Newberry</surname><given-names>JS</given-names></name></person-group> (<year>1873</year>) Descriptions of fossil fishes. Report of the Geological Survey of Ohio. Volume I. Geology and Palaeontology. Part II. Palaeontology, 247–355.</mixed-citation></ref><ref id="B26"><mixed-citation xmlns:xlink="http://www.w3.org/1999/xlink" xlink:type="simple"><person-group><name name-style="western"><surname>Newberry</surname><given-names>JS</given-names></name></person-group> (<year>1874</year>) Beschreibung der fossilen Fische. Bericht über die Geologische Aufnahme von Ohio. I. Band. Geologie und Paläontologie. II. Theil. Paläontologie: 247–350.</mixed-citation></ref><ref id="B28"><mixed-citation xmlns:xlink="http://www.w3.org/1999/xlink" xlink:type="simple"><person-group><name name-style="western"><surname>Newberry</surname><given-names>JS</given-names></name></person-group> (<year>1875b</year>) Beschreibung fossiler Fische. Bericht über die Geologische Aufnahme von Ohio. II. Band. Geologie und Paläontologie. II. Theil. Paläontologie: 1–64.</mixed-citation></ref><ref id="B29"><mixed-citation xmlns:xlink="http://www.w3.org/1999/xlink" xlink:type="simple"><person-group><name name-style="western"><surname>Olson</surname><given-names>EC</given-names></name></person-group> (<year>1946</year>) <article-title>Fresh- and brackish-water vertebrate-bearing deposits of the Pennsylvanian of Illinois.</article-title><source>The Journal of Geology</source><volume>54</volume>(<issue>5</issue>): <fpage>281</fpage>–<lpage>305</lpage>. <ext-link xlink:href="10.1086/625364" ext-link-type="doi" xlink:type="simple">https://doi.org/10.1086/625364</ext-link></mixed-citation></ref><ref id="B17"><mixed-citation xmlns:xlink="http://www.w3.org/1999/xlink" xlink:type="simple"><person-group><name name-style="western"><surname>Hotton</surname><given-names>N III</given-names></name></person-group> (<year>1952</year>) <article-title>Jaws and teeth of American xenacanth sharks.</article-title><source>Journal of Paleontology</source><volume>26</volume>(<issue>3</issue>): <fpage>489</fpage>–<lpage>500</lpage>.</mixed-citation></ref><ref id="B16"><mixed-citation xmlns:xlink="http://www.w3.org/1999/xlink" xlink:type="simple"><person-group><name name-style="western"><surname>Hook</surname><given-names>RW</given-names></name><name name-style="western"><surname>Baird</surname><given-names>D</given-names></name></person-group> (<year>1986</year>) <article-title>The Diamond Coal Mine of Linton, Ohio, and its Pennsylvanian-age vertebrates.</article-title><source>Journal of Vertebrate Paleontology</source><volume>6</volume>(<issue>2</issue>): <fpage>174</fpage>–<lpage>190</lpage>. <ext-link xlink:href="10.1080/02724634.1986.10011609" ext-link-type="doi" xlink:type="simple">https://doi.org/10.1080/02724634.1986.10011609</ext-link></mixed-citation></ref><ref id="B11"><mixed-citation xmlns:xlink="http://www.w3.org/1999/xlink" xlink:type="simple"><person-group><name name-style="western"><surname>Hampe</surname><given-names>O</given-names></name></person-group> (<year>1988</year>) Über die Bezahnung des <italic><tp:taxon-name><tp:taxon-name-part taxon-name-part-type="genus">Orthacanthus</tp:taxon-name-part></tp:taxon-name></italic> (<tp:taxon-name><tp:taxon-name-part taxon-name-part-type="class">Chondrichthyes</tp:taxon-name-part></tp:taxon-name>: Xenacanthida; Oberkarbon-Unterperm). Paläontologische Zeitschrift 62(3/4): 285–296. <ext-link xlink:href="10.1007/BF02989499" ext-link-type="doi" xlink:type="simple">https://doi.org/10.1007/BF02989499</ext-link></mixed-citation></ref><ref id="B12"><mixed-citation xmlns:xlink="http://www.w3.org/1999/xlink" xlink:type="simple"><person-group><name name-style="western"><surname>Hampe</surname><given-names>O</given-names></name></person-group> (<year>1994</year>) <article-title>Neue Erkenntnisse zur permokarbonischen Xenacanthiden-Fauna (<tp:taxon-name><tp:taxon-name-part taxon-name-part-type="class">Chondrichthyes</tp:taxon-name-part></tp:taxon-name>: <tp:taxon-name><tp:taxon-name-part taxon-name-part-type="subclass">Elasmobranchii</tp:taxon-name-part></tp:taxon-name>) und deren Verbreitung im südwestdeutschen Saar-Nahe-Becken. Neues Jahrbuch für Geologie und Paläontologie.</article-title><source>Abhandlungen</source><volume>192</volume>(<issue>1</issue>): <fpage>53</fpage>–<lpage>87</lpage>.</mixed-citation></ref><ref id="B21"><mixed-citation xmlns:xlink="http://www.w3.org/1999/xlink" xlink:type="simple"><person-group><name name-style="western"><surname>Johnson</surname><given-names>GD</given-names></name></person-group> (<year>1999</year>) <article-title>Dentitions of late Palaeozoic <italic><tp:taxon-name><tp:taxon-name-part taxon-name-part-type="genus">Orthacanthus</tp:taxon-name-part></tp:taxon-name></italic> species and a new species of? <italic><tp:taxon-name><tp:taxon-name-part taxon-name-part-type="genus">Xenacanthus</tp:taxon-name-part></tp:taxon-name></italic> (<tp:taxon-name><tp:taxon-name-part taxon-name-part-type="class">Chondrichthyes</tp:taxon-name-part></tp:taxon-name>: <tp:taxon-name><tp:taxon-name-part taxon-name-part-type="order">Xenacanthiformes</tp:taxon-name-part></tp:taxon-name>) from North America.</article-title><source>Acta Geologica Polonica</source><volume>49</volume>(<issue>3</issue>): <fpage>215</fpage>–<lpage>266</lpage>.</mixed-citation></ref><ref id="B13"><mixed-citation xmlns:xlink="http://www.w3.org/1999/xlink" xlink:type="simple"><person-group><name name-style="western"><surname>Hampe</surname><given-names>O</given-names></name></person-group> (<year>2003</year>) <article-title>Revision of the Xenacanthida (<tp:taxon-name><tp:taxon-name-part taxon-name-part-type="class">Chondrichthyes</tp:taxon-name-part></tp:taxon-name>: <tp:taxon-name><tp:taxon-name-part taxon-name-part-type="subclass">Elasmobranchii</tp:taxon-name-part></tp:taxon-name>) from the Carboniferous of the British Isles. Transactions of the Royal Society of Edinburgh.</article-title><source>Earth Sciences</source><volume>93</volume>(<issue>3</issue>): <fpage>191</fpage>–<lpage>237</lpage>. <ext-link xlink:href="10.1017/S0263593300000419" ext-link-type="doi" xlink:type="simple">https://doi.org/10.1017/S0263593300000419</ext-link></mixed-citation></ref></ref-list></tp:taxon-treatment>
